# Supplementary material for: Nur77 improves ovarian function in reproductive aging mice by activating mitophagy and inhibiting apoptosis
Source: Reprod Biol Endocrinol. 2024 Jul 23;22:86. doi: 10.1186/s12958-024-01250-6 (PMC11265396; doi:10.1186/s12958-024-01250-6)
Supplement: Supplementary file 1 — Supplementary Material 1. [file 12958_2024_1250_MOESM1_ESM.zip]

Archive with 180 entries (144 files):
- WB original picture/
- WB original picture/.DS_Store
- WB original picture/._.DS_Store
- WB original picture/fig1-Nur77-p53-p21-p16-H2AX/
- WB original picture/fig1-Nur77-p53-p21-p16-H2AX/.DS_Store
- WB original picture/fig1-Nur77-p53-p21-p16-H2AX/._.DS_Store
- WB original picture/fig1-Nur77-p53-p21-p16-H2AX/Actin/
- WB original picture/fig1-Nur77-p53-p21-p16-H2AX/Actin/.DS_Store
- WB original picture/fig1-Nur77-p53-p21-p16-H2AX/Actin/._.DS_Store
- WB original picture/fig1-Nur77-p53-p21-p16-H2AX/Actin/Actin sample pattern.tif
- WB original picture/fig1-Nur77-p53-p21-p16-H2AX/Actin/Actin superposed graph.tif
- WB original picture/fig1-Nur77-p53-p21-p16-H2AX/GAPDH/
- WB original picture/fig1-Nur77-p53-p21-p16-H2AX/GAPDH/.DS_Store
- WB original picture/fig1-Nur77-p53-p21-p16-H2AX/GAPDH/._.DS_Store
- WB original picture/fig1-Nur77-p53-p21-p16-H2AX/GAPDH/._GAPDH.tif
- WB original picture/fig1-Nur77-p53-p21-p16-H2AX/GAPDH/GAPDH.tif
- WB original picture/fig1-Nur77-p53-p21-p16-H2AX/H2AX/
- WB original picture/fig1-Nur77-p53-p21-p16-H2AX/H2AX/.DS_Store
- WB original picture/fig1-Nur77-p53-p21-p16-H2AX/H2AX/._.DS_Store
- WB original picture/fig1-Nur77-p53-p21-p16-H2AX/H2AX/._H2AX.tif
- WB original picture/fig1-Nur77-p53-p21-p16-H2AX/H2AX/H2AX.tif
- WB original picture/fig1-Nur77-p53-p21-p16-H2AX/NUR77/
- WB original picture/fig1-Nur77-p53-p21-p16-H2AX/NUR77/.DS_Store
- WB original picture/fig1-Nur77-p53-p21-p16-H2AX/NUR77/._.DS_Store
- WB original picture/fig1-Nur77-p53-p21-p16-H2AX/NUR77/._Nur77sample pattern.tif
- WB original picture/fig1-Nur77-p53-p21-p16-H2AX/NUR77/._Nur77superposed graph.tif
- WB original picture/fig1-Nur77-p53-p21-p16-H2AX/NUR77/Nur77sample pattern.tif
- WB original picture/fig1-Nur77-p53-p21-p16-H2AX/NUR77/Nur77superposed graph.tif
- WB original picture/fig1-Nur77-p53-p21-p16-H2AX/P53/
- WB original picture/fig1-Nur77-p53-p21-p16-H2AX/P53/.DS_Store
- WB original picture/fig1-Nur77-p53-p21-p16-H2AX/P53/._.DS_Store
- WB original picture/fig1-Nur77-p53-p21-p16-H2AX/P53/p53 sample pattern.tif
- WB original picture/fig1-Nur77-p53-p21-p16-H2AX/P53/p53 superposed graph.tif
- WB original picture/fig1-Nur77-p53-p21-p16-H2AX/p16/
- WB original picture/fig1-Nur77-p53-p21-p16-H2AX/p16/.DS_Store
- WB original picture/fig1-Nur77-p53-p21-p16-H2AX/p16/._.DS_Store
- WB original picture/fig1-Nur77-p53-p21-p16-H2AX/p16/p16 sample pattern.tif
- WB original picture/fig1-Nur77-p53-p21-p16-H2AX/p16/p16 superposed graph.tif
- WB original picture/fig1-Nur77-p53-p21-p16-H2AX/p21/
- WB original picture/fig1-Nur77-p53-p21-p16-H2AX/p21/.DS_Store
- WB original picture/fig1-Nur77-p53-p21-p16-H2AX/p21/._.DS_Store
- WB original picture/fig1-Nur77-p53-p21-p16-H2AX/p21/p21 sample pattern.tif
- WB original picture/fig1-Nur77-p53-p21-p16-H2AX/p21/p21 superposed graph.tif
- WB original picture/fig2-PINK1-Parkin-p62-LC3-GAPDH/
- WB original picture/fig2-PINK1-Parkin-p62-LC3-GAPDH/.DS_Store
- WB original picture/fig2-PINK1-Parkin-p62-LC3-GAPDH/._.DS_Store
- WB original picture/fig2-PINK1-Parkin-p62-LC3-GAPDH/Actin/
- WB original picture/fig2-PINK1-Parkin-p62-LC3-GAPDH/Actin/.DS_Store
- WB original picture/fig2-PINK1-Parkin-p62-LC3-GAPDH/Actin/._.DS_Store
- WB original picture/fig2-PINK1-Parkin-p62-LC3-GAPDH/Actin/._Actin sample pattern.tif
- WB original picture/fig2-PINK1-Parkin-p62-LC3-GAPDH/Actin/Actin sample pattern.tif
- WB original picture/fig2-PINK1-Parkin-p62-LC3-GAPDH/Actin/Actin superposed graph.tif
- WB original picture/fig2-PINK1-Parkin-p62-LC3-GAPDH/BAX/
- WB original picture/fig2-PINK1-Parkin-p62-LC3-GAPDH/BAX/.DS_Store
- WB original picture/fig2-PINK1-Parkin-p62-LC3-GAPDH/BAX/._.DS_Store
- WB original picture/fig2-PINK1-Parkin-p62-LC3-GAPDH/BAX/Bax sample pattern.tif
- WB original picture/fig2-PINK1-Parkin-p62-LC3-GAPDH/BAX/Bax superposed graph.tif
- WB original picture/fig2-PINK1-Parkin-p62-LC3-GAPDH/Bcl2/
- WB original picture/fig2-PINK1-Parkin-p62-LC3-GAPDH/Bcl2/.DS_Store
- WB original picture/fig2-PINK1-Parkin-p62-LC3-GAPDH/Bcl2/._.DS_Store
- WB original picture/fig2-PINK1-Parkin-p62-LC3-GAPDH/Bcl2/._Bcl2 superposed graph.tif
- WB original picture/fig2-PINK1-Parkin-p62-LC3-GAPDH/Bcl2/Bcl2 sample pattern.tif
- WB original picture/fig2-PINK1-Parkin-p62-LC3-GAPDH/Bcl2/Bcl2 superposed graph.tif
- WB original picture/fig2-PINK1-Parkin-p62-LC3-GAPDH/GAPDH/
- WB original picture/fig2-PINK1-Parkin-p62-LC3-GAPDH/GAPDH/.DS_Store
- WB original picture/fig2-PINK1-Parkin-p62-LC3-GAPDH/GAPDH/._.DS_Store
- WB original picture/fig2-PINK1-Parkin-p62-LC3-GAPDH/GAPDH/._GAPDH.tif
- WB original picture/fig2-PINK1-Parkin-p62-LC3-GAPDH/GAPDH/GAPDH.tif
- WB original picture/fig2-PINK1-Parkin-p62-LC3-GAPDH/PINK1/
- WB original picture/fig2-PINK1-Parkin-p62-LC3-GAPDH/PINK1/.DS_Store
- WB original picture/fig2-PINK1-Parkin-p62-LC3-GAPDH/PINK1/._.DS_Store
- WB original picture/fig2-PINK1-Parkin-p62-LC3-GAPDH/PINK1/PINK1 sample pattern.tif
- WB original picture/fig2-PINK1-Parkin-p62-LC3-GAPDH/PINK1/PINK1 superposed graph.tif
- WB original picture/fig2-PINK1-Parkin-p62-LC3-GAPDH/lc3/
- WB original picture/fig2-PINK1-Parkin-p62-LC3-GAPDH/lc3/.DS_Store
- WB original picture/fig2-PINK1-Parkin-p62-LC3-GAPDH/lc3/._.DS_Store
- WB original picture/fig2-PINK1-Parkin-p62-LC3-GAPDH/lc3/._LC3.tif
- WB original picture/fig2-PINK1-Parkin-p62-LC3-GAPDH/lc3/LC3.tif
- WB original picture/fig2-PINK1-Parkin-p62-LC3-GAPDH/p62/
- WB original picture/fig2-PINK1-Parkin-p62-LC3-GAPDH/p62/.DS_Store
- WB original picture/fig2-PINK1-Parkin-p62-LC3-GAPDH/p62/._.DS_Store
- WB original picture/fig2-PINK1-Parkin-p62-LC3-GAPDH/p62/._p62 sample pattern.tif
- WB original picture/fig2-PINK1-Parkin-p62-LC3-GAPDH/p62/._p62 superposed graph.tif
- WB original picture/fig2-PINK1-Parkin-p62-LC3-GAPDH/p62/p62 sample pattern.tif
- WB original picture/fig2-PINK1-Parkin-p62-LC3-GAPDH/p62/p62 superposed graph.tif
- WB original picture/fig2-PINK1-Parkin-p62-LC3-GAPDH/parkin/
- WB original picture/fig2-PINK1-Parkin-p62-LC3-GAPDH/parkin/.DS_Store
- WB original picture/fig2-PINK1-Parkin-p62-LC3-GAPDH/parkin/._.DS_Store
- WB original picture/fig2-PINK1-Parkin-p62-LC3-GAPDH/parkin/parkin sample pattern.tif
- WB original picture/fig2-PINK1-Parkin-p62-LC3-GAPDH/parkin/parkin superposed graph.tif
- WB original picture/fig5-Bcl2-BAX/
- WB original picture/fig5-Bcl2-BAX/.DS_Store
- WB original picture/fig5-Bcl2-BAX/._.DS_Store
- WB original picture/fig5-Bcl2-BAX/Bax/
- WB original picture/fig5-Bcl2-BAX/Bax/.DS_Store
- WB original picture/fig5-Bcl2-BAX/Bax/._.DS_Store
- WB original picture/fig5-Bcl2-BAX/Bax/._Bax.tif
- WB original picture/fig5-Bcl2-BAX/Bax/Bax.tif
- WB original picture/fig5-Bcl2-BAX/Bcl2/
- WB original picture/fig5-Bcl2-BAX/Bcl2/.DS_Store
- WB original picture/fig5-Bcl2-BAX/Bcl2/._.DS_Store
- WB original picture/fig5-Bcl2-BAX/Bcl2/._Bcl2.tif
- WB original picture/fig5-Bcl2-BAX/Bcl2/Bcl2.tif
- WB original picture/fig5-Bcl2-BAX/GAPDH/
- WB original picture/fig5-Bcl2-BAX/GAPDH/.DS_Store
- WB original picture/fig5-Bcl2-BAX/GAPDH/._.DS_Store
- WB original picture/fig5-Bcl2-BAX/GAPDH/._GAPDH.tif
- WB original picture/fig5-Bcl2-BAX/GAPDH/GAPDH.tif
- WB original picture/fig6-Nur77-p53-p21-p16-H2AX/
- WB original picture/fig6-Nur77-p53-p21-p16-H2AX/.DS_Store
- WB original picture/fig6-Nur77-p53-p21-p16-H2AX/._.DS_Store
- WB original picture/fig6-Nur77-p53-p21-p16-H2AX/GAPDH/
- WB original picture/fig6-Nur77-p53-p21-p16-H2AX/GAPDH/.DS_Store
- WB original picture/fig6-Nur77-p53-p21-p16-H2AX/GAPDH/._.DS_Store
- WB original picture/fig6-Nur77-p53-p21-p16-H2AX/GAPDH/._GAPDH.tif
- WB original picture/fig6-Nur77-p53-p21-p16-H2AX/GAPDH/GAPDH.tif
- WB original picture/fig6-Nur77-p53-p21-p16-H2AX/H2AX/
- WB original picture/fig6-Nur77-p53-p21-p16-H2AX/H2AX/.DS_Store
- WB original picture/fig6-Nur77-p53-p21-p16-H2AX/H2AX/._.DS_Store
- WB original picture/fig6-Nur77-p53-p21-p16-H2AX/H2AX/._H2AX.tif
- WB original picture/fig6-Nur77-p53-p21-p16-H2AX/H2AX/H2AX.tif
- WB original picture/fig6-Nur77-p53-p21-p16-H2AX/Nur77/
- WB original picture/fig6-Nur77-p53-p21-p16-H2AX/Nur77/.DS_Store
- WB original picture/fig6-Nur77-p53-p21-p16-H2AX/Nur77/._.DS_Store
- WB original picture/fig6-Nur77-p53-p21-p16-H2AX/Nur77/._Nur77.tif
- WB original picture/fig6-Nur77-p53-p21-p16-H2AX/Nur77/Nur77.tif
- WB original picture/fig6-Nur77-p53-p21-p16-H2AX/p16/
- WB original picture/fig6-Nur77-p53-p21-p16-H2AX/p16/.DS_Store
- WB original picture/fig6-Nur77-p53-p21-p16-H2AX/p16/._.DS_Store
- WB original picture/fig6-Nur77-p53-p21-p16-H2AX/p16/._p16.tif
- WB original picture/fig6-Nur77-p53-p21-p16-H2AX/p16/p16.tif
- WB original picture/fig6-Nur77-p53-p21-p16-H2AX/p21/
- WB original picture/fig6-Nur77-p53-p21-p16-H2AX/p21/.DS_Store
- WB original picture/fig6-Nur77-p53-p21-p16-H2AX/p21/._.DS_Store
- WB original picture/fig6-Nur77-p53-p21-p16-H2AX/p21/._p21.tif
- WB original picture/fig6-Nur77-p53-p21-p16-H2AX/p21/p21.tif
- WB original picture/fig6-Nur77-p53-p21-p16-H2AX/p53/
- WB original picture/fig6-Nur77-p53-p21-p16-H2AX/p53/.DS_Store
- WB original picture/fig6-Nur77-p53-p21-p16-H2AX/p53/._.DS_Store
- WB original picture/fig6-Nur77-p53-p21-p16-H2AX/p53/._p53.tif
- WB original picture/fig6-Nur77-p53-p21-p16-H2AX/p53/p53.tif
- WB original picture/fig7-PINK1-parkin-p62-LC3-Actin/
- WB original picture/fig7-PINK1-parkin-p62-LC3-Actin/.DS_Store
- WB original picture/fig7-PINK1-parkin-p62-LC3-Actin/._.DS_Store
- WB original picture/fig7-PINK1-parkin-p62-LC3-Actin/Actin/
- WB original picture/fig7-PINK1-parkin-p62-LC3-Actin/Actin/.DS_Store
- WB original picture/fig7-PINK1-parkin-p62-LC3-Actin/Actin/._.DS_Store
- WB original picture/fig7-PINK1-parkin-p62-LC3-Actin/Actin/._Actin.tif
- WB original picture/fig7-PINK1-parkin-p62-LC3-Actin/Actin/Actin.tif
- WB original picture/fig7-PINK1-parkin-p62-LC3-Actin/LC3/
- WB original picture/fig7-PINK1-parkin-p62-LC3-Actin/LC3/.DS_Store
- WB original picture/fig7-PINK1-parkin-p62-LC3-Actin/LC3/._.DS_Store
- WB original picture/fig7-PINK1-parkin-p62-LC3-Actin/LC3/._LC3.tif
- WB original picture/fig7-PINK1-parkin-p62-LC3-Actin/LC3/LC3.tif
- WB original picture/fig7-PINK1-parkin-p62-LC3-Actin/PINK1/
- WB original picture/fig7-PINK1-parkin-p62-LC3-Actin/PINK1/.DS_Store
- WB original picture/fig7-PINK1-parkin-p62-LC3-Actin/PINK1/._.DS_Store
- WB original picture/fig7-PINK1-parkin-p62-LC3-Actin/PINK1/._PINK1.tif
- WB original picture/fig7-PINK1-parkin-p62-LC3-Actin/PINK1/PINK1.tif
- WB original picture/fig7-PINK1-parkin-p62-LC3-Actin/p62/
- WB original picture/fig7-PINK1-parkin-p62-LC3-Actin/p62/.DS_Store
- WB original picture/fig7-PINK1-parkin-p62-LC3-Actin/p62/._.DS_Store
- WB original picture/fig7-PINK1-parkin-p62-LC3-Actin/p62/._p62.tif
- WB original picture/fig7-PINK1-parkin-p62-LC3-Actin/p62/p62.tif
- WB original picture/fig7-PINK1-parkin-p62-LC3-Actin/parkin/
- WB original picture/fig7-PINK1-parkin-p62-LC3-Actin/parkin/.DS_Store
- WB original picture/fig7-PINK1-parkin-p62-LC3-Actin/parkin/._.DS_Store
- WB original picture/fig7-PINK1-parkin-p62-LC3-Actin/parkin/._parkin.tif
- WB original picture/fig7-PINK1-parkin-p62-LC3-Actin/parkin/parkin.tif
- WB original picture/fig8-AKT-mTOR/
- WB original picture/fig8-AKT-mTOR/.DS_Store
- WB original picture/fig8-AKT-mTOR/._.DS_Store
- WB original picture/fig8-AKT-mTOR/._AKT.tif
- WB original picture/fig8-AKT-mTOR/._GAPDH.tif
- WB original picture/fig8-AKT-mTOR/._mTOR.tif
- WB original picture/fig8-AKT-mTOR/AKT.tif
- WB original picture/fig8-AKT-mTOR/GAPDH.tif
- WB original picture/fig8-AKT-mTOR/mTOR.tif
- WB original picture/fig8-AKT-mTOR/p-AKT .tif
- WB original picture/fig8-AKT-mTOR/p-mTOR .tif
